# Supplementary material for: Composite GO/Ceramic Membranes Prepared via Chemical Attachment: Characterisation and Gas Permeance Properties
Source: Membranes (Basel). 2022 Nov 24;12(12):1181. doi: 10.3390/membranes12121181 (PMC9787500; doi:10.3390/membranes12121181)
Supplement: Supplementary file 1 [file membranes-12-01181-s001.zip]

Archive with 1 entries (1 files):
- membranes-2035737-supplementary.pdf
